# Supplementary material for: Exploring Subsite Selectivity within Plasmodium vivaxN-Myristoyltransferase Using Pyrazole-Derived Inhibitors
Source: J Med Chem. 2024 Apr 29;67(9):7312–29. doi: 10.1021/acs.jmedchem.4c00168 (PMC11089503; doi:10.1021/acs.jmedchem.4c00168)
Supplement: Supplementary file 2 — jm4c00168_si_002.csv [file jm4c00168_si_002.csv]

Compound	SMILE	PvNMT IC50(nM)	HsNMT IC50(nM)
8a	CC(N(C)N=C1C(NC2=CN=CC=C2)=O)=C1CCOC3=CC=CC=C3C4=CC(N5CCNCC5)=NC=C4	506	2520
8b	CC(N(C)N=C1C(N2CCOCC2)=O)=C1CCOC3=CC=CC=C3C4=CC(N5CCNCC5)=NC=C4	24	763
8c	CC(N(C)N=C1C(NCC(O)=O)=O)=C1CCOC2=CC=CC=C2C3=CC(N4CCNCC4)=NC=C3	147	116
8f	CC(N(C)N=C1C(NCCN)=O)=C1CCOC2=CC=CC=C2C3=CC(N4CCNCC4)=NC=C3	89	103
8g	CC(N(C)N=C1C(NCC(C)=O)=O)=C1CCOC2=CC=CC=C2C3=CC(N4CCNCC4)=NC=C3	32	1590
8h	CC(N(C)N=C1C(NCCO)=O)=C1CCOC2=CC=CC=C2C3=CC(N4CCNCC4)=NC=C3	39	504
8i	CC(N(C)N=C1C(NCC(OC)=O)=O)=C1CCOC2=CC=CC=C2C3=CC(N4CCNCC4)=NC=C3	20	57
9a	CC(N(C)N=C1C(NC2=CN=CC=C2)=O)=C1CCOC3=CC=CN=C3C4=CC(N5CCNCC5)=NC=C4	1025
9b	CC(N(C)N=C1C(N2CCOCC2)=O)=C1CCOC3=CC=CN=C3C4=CC(N5CCNCC5)=NC=C4	46	1650
9c	CC(N(C)N=C1C(NCC(O)=O)=O)=C1CCOC2=CC=CN=C2C3=CC(N4CCNCC4)=NC=C3	230	11110
9d	CC(N(C)N=C1C(NCC(N)=O)=O)=C1CCOC2=CC=CN=C2C3=CC(N4CCNCC4)=NC=C3	181	11020
9e	CC(N(C)N=C1C(NCC2CCNCC2)=O)=C1CCOC3=CC=CN=C3C4=CC(N5CCNCC5)=NC=C4	260	8620
10a	CC(N(C)N=C1C(NCC(N)=O)=O)=C1CCOC2=CC=C(C=CC=C3)C3=C2C4=CC(N5CCNCC5)=NC=C4	5070
10b	CC(N(C)N=C1C(N2CCOCC2)=O)=C1CCOC3=CC=C(C=CC=C4)C4=C3C5=CC(N6CCNCC6)=NC=C5	91	11400
10c	CC(N(C)N=C1C(NCC(O)=O)=O)=C1CCOC2=CC=C(C=CC=C3)C3=C2C4=CC(N5CCNCC5)=NC=C4	1060
10d	CC(N(C)N=C1C(NC2=CN=CC=C2)=O)=C1CCOC3=CC=C(C=CC=C4)C4=C3C5=CC(N6CCNCC6)=NC=C5	1002
10e	CC(N(C)N=C1C(NCC2CCNCC2)=O)=C1CCOC3=CC=C(C=CC=C4)C4=C3C5=CC(N6CCNCC6)=NC=C5	506	588
